# Supplementary material for: Carbon-Doped TiO2 Nanofiltration Membranes Prepared by Interfacial Reaction of Glycerol with TiCl4 Vapor
Source: Membranes (Basel). 2024 Nov 7;14(11):233. doi: 10.3390/membranes14110233 (PMC11596831; doi:10.3390/membranes14110233)
Supplement: Supplementary file 1 [file membranes-14-00233-s001.zip]

Archive with 1 entries (1 files):
- membranes-3294602-supplementary.pdf
